# Supplementary material for: Deletion of the Spata3 Gene Induces Sperm Alterations and In Vitro Hypofertility in Mice
Source: Int J Mol Sci. 2021 Feb 16;22(4):1959. doi: 10.3390/ijms22041959 (PMC7920483; doi:10.3390/ijms22041959)
Supplement: Supplementary file 1 [file ijms-22-01959-s001.zip › Table S1.xlsx]

## Sheet: Feuil1
		Mouse isoforms			SIFT		Polyphen2
	Location	1 : 192/193AA	2 : 294 AA	3 : 333 AA	score	prediction	score	prediction
Accession number		Q9D9T6	XP_011246373	A0A213BR17
SNP reference
rs265560185	exon 1bis			R69Q	0.49	tolerated	0.38	Benign
rs261443826	exon 1upstream		L6I		NA		NA
rs224282449	exon 1upstream		K9Q		NA		NA
rs238175078	exon 1upstream		V11G		NA		NA
rs231584922	exon 1upstream		N18S		NA		NA
rs252717382	exon 1upstream		A78T		NA		NA
rs217438408	exon 1upstream		Y79S		NA		NA
rs247215007	exon 1	T56P	T157P		0.46	tolerated	0.915	Possibly damaging
rs211878383	exon 1	H58Q	H159Q		1	tolerated	0.663	Possibly damaging
rs230400452	exon 1	P80R	P181R		0.52	tolerated	0.988	Possibly damaging
rs33019826	exon 1	F85C	F186C		0.24	tolerated	0.944	Possibly damaging
rs214402804	exon 1	S97C	S198C		1	tolerated	0.944	Possibly damaging
rs225612174	exon 2	H124/125R	H225/226R	H265R	1	tolerated	NA	Unknown
rs251357907	exon 2	R140/141Q	R241/242Q	R281Q	0.06	damaging?	NA	Unknown
Human proteins		Q8NHX4 (192AA)		A0A2R8Y5R0 (355 AA)
							NA : no reference protein to compare
						https://sift.bii.a-star.edu.sg
						(<0,05 : damaging)		http://genetics.bwh.harvard.edu/pph2/index.shtml
						(>0,05 : tolerated)		(higher the score, higher the impact)
