# Supplementary material for: Deletion of the Spata3 Gene Induces Sperm Alterations and In Vitro Hypofertility in Mice
Source: Int J Mol Sci. 2021 Feb 16;22(4):1959. doi: 10.3390/ijms22041959 (PMC7920483; doi:10.3390/ijms22041959)
Supplement: Supplementary file 1 [file ijms-22-01959-s001.zip › Table S2.xlsx]

## Sheet: Feuil1
Gene	Primer sense	Sequence	Position	Primer antisense	Sequence	Position	Size (bp)	Application	Reference
Spata3	Ex1bis-F	gggaaggagggagaggagag	chr1:86,017,873-93	Ex1bis-R	cactgcggcaactactttgg	chr1:86,018,276-96	424	Genotyping/WT
Spata3	Ex3-F	accgtcaaggaagtactgcg	chr1:86,026,417-37	Ex3-R	attggggattcagcagtggg	chr1:86,026,816-36	420	Genotyping/WT
Spata3	Up-guide	gtaaggccgaggggtattgt	chr1:86,018,003-23	Guide-down	catgcatagcatgagcttgg	chr1:86,026,867-87	370	Genotyping/deletion
Spata3	F1	agccaggaaattcacagctc	exon 1	R1	ccgaggtaggaggacatcaa	exon 2	482	RT-PCR
Prm1	Prm1_F	acaaaattccacctgctcaca		Prm1_R	gtttttcatcggcggtggc		344	RT-PCR/normalisation	Okada 2007 Nature
